# Supplementary material for: Phytochemical Characterisation and Antioxidant and Anti-Inflammatory Potential of Muscari neglectum (Asparagaceae) Bulbs
Source: Molecules. 2025 Nov 10;30(22):4351. doi: 10.3390/molecules30224351 (PMC12654854; doi:10.3390/molecules30224351)
Supplement: Supplementary file 1 [file molecules-30-04351-s001.zip]

Archive with 1 entries (1 files):
- molecules-3923436-supplementary.pdf
